# Supplementary material for: Two countries, similar practices: the political practices of the food industry influencing the adoption of key public health nutrition policies in Guatemala and Panama
Source: Public Health Nutr. 2022 Aug 22;25(11):3252–64. doi: 10.1017/S1368980022001811 (PMC9991768; doi:10.1017/S1368980022001811)
Supplement: Supplementary file 1 [file S1368980022001811sup.zip]

Archive with 2 entries (2 files):
- S1368980022001811sup001.docx
- S1368980022001811sup002.docx
